# Supplementary material for: Impact of dietary level and ratio of n-6 and n-3 fatty acids on disease progression and mRNA expression of immune and inflammatory markers in Atlantic salmon (Salmo salar) challenged with Paramoeba perurans
Source: PeerJ. 2021 Aug 31;9:e12028. doi: 10.7717/peerj.12028 (PMC8415286; doi:10.7717/peerj.12028)
Supplement: Supplemental Information 1 [file peerj-09-12028-s001.xlsx]

## Sheet: Sheet1
Diet	time point	Tank	PGE2 Expression	Cox-2	TNF1	Il1b	IL4-13a	iNOS	GATA	p53	HSp 70	HSP 90
1	0 dpc	1	0.750598	0.81433	1.12583	0.81879	1.77545	1.02997	0.88309	1.0317	0.52888	0.80963
1	0 dpc	1	0.976252	0.7668	0.84627	0.23702	1.49124	0.37676	0.93005	0.88396	0.68459	0.85178
1	0 dpc	1	1.11709	0.72101	1.35494	0.55429	1.75979	0.91668	1.34039	0.89801	1.10875	0.78688
1	0 dpc	1	0.694356	0.76971	0.74835	0.18642	0.58879	2.61358	0.83343	1.28584	0.75207	0.88121
1	0 dpc	1	0.674	0.58521	1.0698	0.73371	0.44824	7.43255	0.84336	0.95946	0.24023	0.6781
1	0 dpc	1	0.944283	0.68181	0.74095	0.48531	0.29443	0.23606	1.00253	1.3446	0.51748	0.76558
1	0 dpc	7	1.04382	1.20515	1.0985	0.46351	2.32797	1.21983	1.27384	1.54227	0.63952	1.10278
1	0 dpc	7	0.921616	0.68333	0.78479	0.89449	1.93476	0.95756	0.84181	0.07882	0.60822	1.0803
1	0 dpc	7	1.02942	1.21973	0.77648	0.55892	0.74455	0.30398	0.89916	0.66446	2.74225	0.99173
1	0 dpc	7	0.596379	1.40313	0.7573	0.22982	1.63476	1.37942	0.58075	1.37633	1.23975	1.16461
1	0 dpc	7	0.957443	1.29656	0.73503	0.85916	0.93462	7.337	1.1452	1.11908	1.04663	0.91276
1	0 dpc	7	1.12757	0.73629	1.37004	1.03779	1.88176	1.7756	1.10284	1.08837	0.93833	1.07294
1	0 dpc	13	0.96387	1.37852	1.02177	0.29664	2.41748	1.27866	1.25387	0.65295	0.70681	1.07775
1	0 dpc	13	1.05828	0.75085	0.67579	0.81113	1.84062	2.36083	0.93279	0.36009	1.22459	0.86722
1	0 dpc	13	1.06327	0.54775	0.70153	0.92861	2.14561	0.94792	1.03361	0.56335	0.63192	0.92803
1	0 dpc	13	1.33862	1.32407	2.04797	0.32442	0.9059	1.39171	1.18528	1.49856	0.91463	1.00642
1	0 dpc	13	0.770144	0.59502	1.05978	0.19069	0.43527	0.88177	0.95052	1.23247	0.53903	0.6732
1	0 dpc	13	0.795333	0.66319	0.78435	0.75764	0.82742	1.06718	0.88785	0.88459	0.44526	0.74066
2	0 dpc	3	0.7213	0.9745	0.4251	0.47821	0.83044	1.8469	0.49023	0.86156	1.28158	0.87674
2	0 dpc	3	0.876078	0.57896	1.1965	0.06647	1.5095	3.76613	0.58324	0.98223	0.60869	0.83162
2	0 dpc	3	0.872832	0.7979	1.26799	0.58282	1.17866	7.80385	0.78057	0.76685	1.40176	1.00939
2	0 dpc	3	0.833352	0.67912	0.86977	0.53527	0.71269	0.42948	0.98123	1.29576	1.10933	0.86801
2	0 dpc	3	0.815976	0.56009	1.40935	0.23391	0.52181	1.25786	0.94705	0.88867	0.72866	0.70157
2	0 dpc	3	0.90403	0.72619	1.18538	0.5872	0.1451	2.32422	1.39283	0.92916	0.35188	0.715
2	0 dpc	5	1.08616	0.69869	0.95379	1.28356	1.06917	5.02289	1.20941	0.12242	1.10008	0.92264
2	0 dpc	5	0.973316	0.9029	1.07244	0.96928	1.87384	1.65939	0.73128	0.69794	2.25003	1.06949
2	0 dpc	5	1.48743	0.73367	1.21243	1.25149	0.8102	2.51861	1.07038	1.00686	0.52103	1.25073
2	0 dpc	5	0.965216	0.84988	1.24854	1.45374	0.66192	16.4199	0.79751	1.11478	0.55268	0.85485
2	0 dpc	5	0.798743	0.91409	1.19352	0.59268	0.72506	1.10268	1.34989	1.08984	0.72725	0.76501
2	0 dpc	5	0.94282	0.68586	1.33439	1.08922	0.57909	1.85215	1.02237	0.82928	1.16955	0.83748
	0 dpc
2	0 dpc	14	1.20931	0.93539	0.87623	0.88595	2.55273	0.16163	0.5316	0.55464	1.45196	1.16149
2	0 dpc	14	1.24614	1.1785	0.60843	0.70143	1.87883	2.0651	0.12405	0.79731	1.20303	1.01789
2	0 dpc	14	1.17344	0.74143	0.77638	0.23074	1.14382	0.46781	0.74715	0.47907	1.24496	0.81307
2	0 dpc	14	1.006	0.81405	0.71537	0.35375	1.09403	0.35688	0.68788	0.88284	0.84913	0.89899
2	0 dpc	14	0.911538	0.73059	0.99407	0.3312	0.71623	1.56322	0.93575	0.98875	0.22511	0.5556
3	0 dpc	4	0.643117	1.02982	1.22141	0.26361	1.09876	0.72586	1.39291	0.87223	0.77547	0.96191
3	0 dpc	4	1.29468	0.69533	0.80263	0.8831	0.8966	1.21092	1.20918	0.75216	0.73143	0.87858
3	0 dpc	4	0.824524	0.5515	1.26255	1.48054	0.81879	0.94276	0.94676	0.3941	0.56588	0.85441
3	0 dpc	4	0.829016	0.87529	1.12836	0.16552	0.68551	0.51019	1.30986	1.36246	0.80041	0.87712
3	0 dpc	8	0.732075	0.67962	1.65362	0.5938	0.38074	0.72623	0.98691	0.81567	0.81064	0.74713
3	0 dpc	8	0.657608	0.6799	0.69378	0.48278	0.27338	2.46319	1.18651	0.90269	0.54963	0.69858
3	0 dpc	8	0.876443	0.92469	0.80989	1.42943	0.85892	0.78788	1.12956	0.98602	0.81303	0.99832
3	0 dpc	8	0.861561	0.94439	0.73881	1.02398	2.89192	1.95556	0.76592	1.14303	1.20308	1.2271
3	0 dpc	10	0.996878	0.73763	0.78073	0.81428	1.01577	4.75874	1.21503	0.63234	0.81839	1.04981
3	0 dpc	10	0.851257	0.70585	1.64838	0.5257	0.70246	1.99219	0.77139	0.92572	0.41841	0.77953
3	0 dpc	10	0.590001	0.52174	0.78944	0.16619	0.46156	1.06014	0.99102	1.03158	0.75768	0.86936
3	0 dpc	10	1.0785	0.57066	0.7682	0.18785	0.28556	1.29486	1.67653	1.06084	0.59704	0.90998
4	0 dpc	2	0.765137	1.01145	1.12434	0.78853	2.33102	1.4146	0.78082	1.87097	1.51776	0.90099
4	0 dpc	2	1.14201	0.79323	1.01505	2.06018	1.79594	7.51939	1.02171	1.15144	0.63161	0.96535
4	0 dpc	2	1.58205	0.89649	1.11217	1.14001	2.2553	0.91653	1.0006	1.23289	1.19851	0.93287
4	0 dpc	2	0.981001	1.34193	0.63885	0.53564	1.56868	0.50811	1.30004	2.61067	0.98317	1.29567
4	0 dpc	2	0.672396	3.20859	0.78113	0.52045	0.37037	5.73328	0.61223	0.84536	2.30423	0.74178
4	0 dpc	2	0.947731	0.72418	1.01511	0.82496	0.28847	1.05309	1.37281	1.71405	0.74047	0.81598
4	0 dpc	6	1.22442	0.77015	1.33265	0.71628	2.29608	1.45279	1.13054	0.58926	1.26201	1.13261
4	0 dpc	6	0.970325	0.76669	0.79934	1.03712	0.95638	2.27824	0.76784	0.41071	2.43092	0.73768
4	0 dpc	6	0.780001	0.45442	0.58731	0.37325	2.15603	3.91358	0.88608	0.67657	0.95295	0.92349
4	0 dpc	6	0.650328	0.72237	1.32064	0.54795	1.18599	0.52543	0.64858	1.2012	1.9971	1.29569
4	0 dpc	6	0.704043	0.58619	0.81756	0.40497	0.47917	4.51026	0.74355	0.79007	0.8183	0.50445
4	0 dpc	6	0.711548	0.54106	1.00197	0.76623	0.47464	0.84158	0.8603	0.85848	0.56559	0.67292
4	0 dpc	12	0.746838	0.613319	0.80741	1.46857	1.73364	2.12323	1.13675	1.71697	2.39577	0.9176
4	0 dpc	12	0.712635	0.52062	0.79267	0.90656	2.19736	2.90726	1.00353	0.06673	1.47943	0.82664
4	0 dpc	12	0.936321	0.76374	0.71874	0.3076	2.21409	1.29544	0.89696	0.89807	1.04602	0.90314
4	0 dpc	12	1.24961	1.07889	1.31022	0.92467	1.05828	4.51158	0.96559	2.12314	1.05681	1.04766
4	0 dpc	12	0.768999	0.86841	1.03435	0.52288	0.46017	1.39307	0.86322	0.99365	1.48658	0.69646
4	0 dpc	12	0.795311	0.61496	0.90773	0.48104	0.6304	6.56699	1.01285	1.11046	0.58141	0.68622
1	21 dpc	1	3.41556	1.69108	1.40057	0.62696	0.16372	1.14585	0.68788	0.92504	0.8637	1.2198
1	21 dpc	1	1.06994	0.73657	1.28989	0.24663	0.56339	3.08795	0.60266	0.4322	1.52274	1.06225
1	21 dpc	1	0.855297	1.0015	8.8177	0.62913	0.37077	24.7935	0.74106	1.05328	0.56673	1.20075
1	21 dpc	1	0.951566	1.3434	1.12271	0.21638	0.67427	1.45531	0.7686	0.61588	1.7289	1.13676
1	21 dpc	1	1.04923	1.80496	0.84732	0.5173	0.27742	8.40887	0.89685	0.30893	0.45894	0.83669
1	21 dpc	1	0.787533	1.0889	4.41661	0.68713	0.58059	8.08941	0.76031	0.04116	2.42327	1.05219
1	21 dpc	7	2.08036	0.80236	1.17218	1.35648	0.2722	10.9503	0.64112	0.97165	1.35914	1.09717
1	21 dpc	7	1.46707	0.81776	1.22097	1.08121	0.44212	1.40099	0.698	0.84449	1.85531	0.93932
1	21 dpc	7	0.799312	0.81793	0.83922	0.87435	0.29849	7.13349	0.68079	0.07189	1.04452	0.86832
1	21 dpc	7	2.31437	1.27936	1.63799	0.46299	0.72244	0.78553	0.58803	0.40203	1.34325	0.89947
1	21 dpc	7	0.950874	1.42174	1.30404	0.59973	0.46251	3.42832	0.6042	0.4992	0.88499	1.0797
1	21 dpc	7	1.76937	0.91454	0.55597	0.20128	0.53727	3.33178	1.12004	1.48154	1.57158	0.92992
1	21 dpc	13	1.32533	0.80216	0.81801	1.30121	0.05182	13.7028	0.89381	0.40417	1.12523	0.96803
1	21 dpc	13	2.19859	1.00587	0.68514	0.77141	0.19538	13.9499	0.40645	0.88389	11.2319	1.09036
1	21 dpc	13	1.41479	0.73786	1.03112	0.80348	0.34967	6.15106	0.88187	2.18922	1.92644	1.3675
1	21 dpc	13	1.03363	0.87004	5.76667	0.78546	0.15999	33.4788	0.95459	0.88536	0.88268	1.20011
1	21 dpc	13	0.874479	0.85724	8.13874	0.86919	0.40059	16.3052	0.96008	0.32087	0.48752	0.99991
1	21 dpc	13	0.767316	0.91067	0.85795	1.64199	0.21954	6.81796	0.76084	1.34267	1.52829	1.91335
2	21 dpc	3	1.10146	1.73057	1.38121	0.98215	0.26224	0.60358	0.59259	0.85197	1.59179	1.74041
2	21 dpc	3	1.80215	0.77792	1.23607	0.25261	0.65296	0.50463	0.87121	0.51991	1.41224	1.01233
2	21 dpc	3	0.97793	0.99407	0.80717	1.49371	0.4064	4.15197	0.81963	0.20972	1.04552	0.90108
2	21 dpc	3	1.192	0.92565	1.24709	0.83058	0.20905	1.30334	0.76284	0.69388	1.1522	0.97799
2	21 dpc	3	0.842438	0.96901	5.16347	0.30719	0.69271	48.546	0.89723	0.61635	0.92628	0.89887
2	21 dpc	3	0.808853	0.74538	3.95146	0.31038	0.74882	37.7599	1.01297	0.83093	2.08246	1.03991
2	21 dpc	5	1.11894	0.83848	0.76861	0.56503	0.58179	5.08032	0.76542	0.33481	1.522	1.00135
2	21 dpc	5	1.26092	0.7155	1.38002	1.06096	1.08251	14.408	0.6484	0.66881	1.08268	1.02015
2	21 dpc	5	0.839448	0.97564	0.90439	0.59056	0.40024	10.9391	0.63252	0.33824	1.41044	0.74948
2	21 dpc	5	0.740903	0.99101	0.92153	0.24063	0.2501	2.5077	0.68614	0.25893	0.73992	0.83817
2	21 dpc	5	1.19875	1.01106	6.62826	1.51258	0.42368	92.7003	0.84579	0.55405	1.603	1.32719
2	21 dpc	5	0.939835	0.83808	5.066	0.57866	0.72233	34.9567	0.83699	0.666	1.2713	0.98028
2	21 dpc		2.16482	0.91112	1.5115	0.53981	0.70362	17.1287	0.41695	0.58613	1.78231	1.36737
2	21 dpc	14	2.01179	0.87829	1.68683	0.42155	0.29822	5.31404	0.56483	0.54919	1.5096	1.02611
2	21 dpc	14	1.26271	0.83144	0.60552	0.61589	0.46348	4.21118	0.8369	0.79776	1.53374	0.8669
2	21 dpc	14	1.2625	0.72342	1.29178	0.85222	0.18976	3.6314	0.80204	0.79339	0.80728	0.83137
2	21 dpc	14	1.01109	1.5815	7.44577	1.23223	0.70975	46.3631	0.67466	0.45105	1.25778	0.96367
2	21 dpc	14	1.18396	1.70451	3.97261	0.37717	0.58839	129.663	0.67874	0.75854	1.00783	1.20666
3	21 dpc	4	0.970551	1.68172	1.13355	0.48632	0.43678	1.34615	1.11684	0.2899	0.88972	1.76533
3	21 dpc	4	1.33537	0.80282	0.81178	1.18845	0.49432	1.20826	0.49621	0.60241	1.29139	1.63203
3	21 dpc	4	1.32518	0.93307	0.5994	0.56772	0.16616	4.61255	0.70692	0.62878	0.63583	1.01245
3	21 dpc	4	0.738384	0.89041	1.30829	1.12263	0.36367	4.09724	0.71593	0.58814	1.20754	0.92945
3	21 dpc	4	0.952015	1.51783	4.18351	0.81555	0.08896	102.882	0.80354	0.63973	4.9747	1.35385
3	21 dpc	4	0.898835	0.64449	6.88671	0.91456	0.63463	28.2637	0.64589	0.76776	0.97109	1.12856
3	21 dpc	8	1.28598	1.62838	0.97167	1.91934	0.17047	1.91843	0.56407	0.06219	1.30721	1.11748
3	21 dpc	8	1.59008	0.7277	1.06336	1.88747	0.35938	2.09703	0.4578	0.34956	0.633	1.57387
3	21 dpc	8	1.37648	0.88546	0.94179	0.70423	0.24745	4.83819	0.54881	0.31981	1.13422	1.03439
3	21 dpc	8	1.09574	0.91619	0.8013	0.87403	0.35686	3.9071	0.53349	0.2782	0.55564	0.92059
3	21 dpc	8	0.871479	0.84082	7.25435	0.33003	0.377	47.1586	0.6104	0.61925	1.12608	1.13492
3	21 dpc	8	0.680153	3.48254	4.59087	1.26867	0.21748	125.776	0.6248	0.36502	3.24897	0.1477
3	21 dpc	10	2.4394	0.79723	1.36833	1.32889	0.77692	5.65012	0.60168	0.35635	0.19839	0.9185
3	21 dpc	10	1.01075	0.8955	0.72559	0.50646	0.5647	0.28977	0.52001	0.95644	1.18274	1.35202
3	21 dpc	10	1.05664	0.99389	1.145	1.1325	0.63363	7.2846	0.65978	0.43763	0.36175	1.16573
3	21 dpc	10	0.973401	0.84646	1.23205	0.36216	0.22034	2.73667	0.62472	0.67626	0.69299	1.03509
3	21 dpc	10	1.04681	0.80213	5.15514	0.50587	0.1203	6.28177	0.93635	0.51866	0.76448	1.4601
3	21 dpc	10	0.799198	0.96937	9.35997	0.23811	0.83152	17.1756	0.62709	0.56146	2.54254	1.00556
4	21 dpc	2	1.31234	6.31789	0.74286	1.30542	0.34939	7.88055	0.61636	0.0122	1.3681	0.93729
4	21 dpc	2	2.58107	0.93582	0.57348	0.27943	0.13337	1.66126	0.44184	0.70381	1.42417	1.21901
4	21 dpc	2	0.688004	1.19113	0.71192	0.68348	0.53888	8.25837	0.63563	0.517	0.94559	0.89477
4	21 dpc	2	0.807133	0.96784	1.57064	0.87224	0.34356	4.6614	0.73358	0.78218	0.74945	0.77905
4	21 dpc	2	0.741606	0.17028	6.01927	1.80042	0.50251	95.1563	0.51941	0.10576	0.51967	1.9172
4	21 dpc	2	1.20806	0.88915	3.96406	1.21387	1.05639	361.451	0.67215	0.77891	0.40976	1.10036
4	21 dpc	6	1.92921	1.54977	0.83097	0.35211	0.49753	9.68073	0.43014	0.87374	0.8243	1.15787
4	21 dpc	6	1.30417	0.70901	1.253	0.93186	0.55747	0.95913	0.52685	0.55216	2.02877	1.03337
4	21 dpc	6	1.0215	2.73749	0.88635	0.95295	0.22773	2.93893	0.80359	0.84507	1.35765	0.90573
4	21 dpc	6	0.830021	1.71936	1.13894	0.59152	0.64838	7.06096	0.76344	0.75975	0.89396	0.88104
4	21 dpc	6	0.918866	1.01795	5.49751	0.2766	0.64479	9.309	0.79206	0.60176	1.08569	1.018
4	21 dpc	6	1.04308	1.3972	6.13112	0.59006	0.21933	25.3299	0.74262	0.69485	2.34509	0.97493
4	21 dpc	12	2.71497	1.91694	1.08131	0.75888	0.37031	3.81943	0.50961	1.6618	1.86223	1.27377
4	21 dpc	12	1.31849	1.04987	1.15194	0.40209	0.42349	0.92956	0.70622	1.65473	0.95275	1.1084
4	21 dpc	12	0.78408	1.53866	0.63897	0.38568	0.40095	4.7681	0.69721	0.38826	1.23293	0.94934
4	21 dpc	12	0.50197	0.92466	1.49897	0.84926	0.11072	1.65551	0.7027	1.03817	2.03532	1.00791
4	21 dpc	12	0.876923	0.7875	0.67722	0.30821	0.34281	4.32944	0.56778	0.86627	0.56782	1.0887
4	21 dpc	12	1.45661	0.81994	0.8384	0.27499	0.42495	5.54381	0.62099	0.70574	1.20296	1.05604
1	28 dpc	1	1.41828	0.26526	1.26681	0.62656	1.1112	0.08188	1.03914	1.14877	0.92849	1.13938
1	28 dpc	1	1.26851	0.15883	0.74444	0.49942	0.71318	0.07335	0.88909	0.95553	0.28048	1.45194
1	28 dpc	1	0.743141	0.19085	1.18286	0.75374	0.21247	0.10937	0.70361	0.75955	0.47555	1.26149
1	28 dpc	1	0.883558	0.19325	0.27133	0.91383	0.81169	0.2292	0.72643	0.86345	0.53439	1.30871
1	28 dpc	1	0.668223	0.1238	0.64548	0.35101	0.3304	0.07824	1	1	0.12406	0.92883
1	28 dpc	1	0.68068	0.33848	0.62434	0.40602	0.77271	0.21361	0.83592	0.50482	0.38875	1.07285
1	28 dpc	7	1.17428	0.19561	0.69913	0.06416	0.5689	0.06573	0.66626	0.473	0.44911	0.95966
1	28 dpc	7	0.995452	0.16831		0.56774	0.31932	0.08576	0.45913	0.40525	0.51638	1.64774
1	28 dpc	7	0.927414	0.1415	0.90609	0.35079	1.24607	0.23767	0.78754	1.02122	0.78988	0.75415
1	28 dpc	7	0.812038	0.40385		0.41932	0.50565	0.22361	0.58361	0.78536	0.27791	1.16693
1	28 dpc	7	1.03454	0.30057	1.50442	1.12714	1.58745	0.04365	0.46016	0.92855	0.98743	1.58779
1	28 dpc	7	0.974565	0.37033	0.55915	0.29516	0.66931	0.3827	0.95164	0.98853	0.80611	1
1	28 dpc	13	0.512472	0.20437	0.50037	0.64469	0.37076	1.10157	0.6166	0.50814	0.30001	1.07379
1	28 dpc	13	1.00583	0.20769	0.80213	0.55578	0.77673	0.19171	0.72543	0.61326	0.78344	1.02739
1	28 dpc	13	1.15831	0.28217	0.23317	0.60031	0.65862	0.26388	1.15831	0.61368	0.34072	0.69437
1	28 dpc	13	0.734924	0.22897	0.82157	0.58699	0.59037	0.27403	0.48428	0.34764	0.43844	0.99217
1	28 dpc	13	1.14716	0.23847	0.56749	0.54579	0.50621	0.2484	0.50812	0.46237	0.60121	0.98341
1	28 dpc	13	0.826864	0.21932		0.41956	0.80096	0.21618	0.69931	0.62922	0.37413	1.35808
2	28 dpc	3	0.58521	0.17952	0.62531	0.25652	0.41613	0.03554	0.73196	0.92405	0.70358	1.26692
2	28 dpc	3	0.970153	0.17277	0.50534	0.66001	0.45443	0.20252	0.82499	0.7163	0.36065	0.75915
2	28 dpc	3	1.25621	0.16094	0.69623	0.23966	0.36979	0.07003	0.66758	0.86043	0.16066	0.93285
2	28 dpc	3	0.807046	0.1089	1.26861	0.15554	0.64895	0.05006	0.58451	0.65589	0.2438	1.26036
2	28 dpc	3	0.876773	0.22542	1.34813	0.95631	1.17537	0.07569	0.76102	0.64993	0.6226	1.62955
2	28 dpc	3	0.791115	0.52714	0.80914	0.79524	1.5372	0.27073	0.77339	0.61585	1.33054	1.28584
2	28 dpc	5	0.939784	1.49184	0.96987	1.24579	0.84643	0.91825	0.61056	0.68487	1.49184	0.86257
2	28 dpc	5	0.713201	0.18127	0.37721	0.47	0.49365	0.66967	0.56296	0.57042	0.37286	0.78856
2	28 dpc	5	1.40834	0.22937	0.95075	0.23468	0.38584	0.03966	0.66277	0.58086	0.40898	1.0268
2	28 dpc	5	0.584918	0.15781	0.58939	0.6327	0.58649	1.52059	0.63276	0.68312	0.22811	0.83737
2	28 dpc	5	1.20565	0.22161	0.79692	0.62938	0.5427	0.60708	0.84923	0.83537	0.44639	1.30147
2	28 dpc	5	1.28535	0.27218	0.55333	0.43125	0.48517	1.55048	0.83377	0.91308	0.35854	1.15529
2	28 dpc		0.774955	0.15991	0.38283	0.29502	0.54249	0.2513	0.94185	1.31227	0.24298	0.66956
2	28 dpc	14	0.690688	0.19088	0.633	0.63508	0.48866	0.39927	0.55021	0.41543	0.84776	1.51238
2	28 dpc	14	0.8228	0.15103	1	0.33055	0.40319	0.07519	0.66578	0.51011	0.4198	0.92251
2	28 dpc	14	0.989509	0.23618	0.79031	0.18291	0.36605	0.39139	0.47293	0.51859	0.43945	1.2444
2	28 dpc	14	1.16457	0.23129	0.97467	0.72028	0.50915	0.18504	0.57969	0.51163	0.16904	1.07802
2	28 dpc	14	0.208296	0.20267	0.41861	0.21209	0.87626	0.07416	1.25484	1.41151	0.43066	2.46982
3	28 dpc	4	1.12816	0.20884	0.79772	0.14968	0.49122	0.49336	0.67951	0.79862	0.29433	1.28294
3	28 dpc	4	0.650232	0.27378	1.01062	0.81892	0.98674	0.03858	0.88723	0.82439	0.49362	2.72545
3	28 dpc	4	0.94244	0.19533	0.71627	0.87321	0.83929	0.20356	0.932	0.70685	0.18104	1.05018
3	28 dpc	4	0.970743	0.23863	1.38097	0.73943	0.81092	0.32579	0.57914	1.10974	0.2337	1.52768
3	28 dpc	4	0.955304	0.23265	0.65633	0.62238	0.51861	0.22072	0.66431	0.80784	0.3607	1.24676
3	28 dpc	4	0.850084	0.20851	0.64617	0.30245	0.88473	0.64533	0.79233	0.57443	0.37357	1.12594
3	28 dpc	8	1.14179	0.24316	1.47188	0.81925	0.96518	0.10987	0.88125	0.75948	0.66797	1.75077
3	28 dpc	8	1.02673	0.21937	0.79906	0.59642	0.73931	0.23243	0.65013	0.55059	0.23978	1.1188
3	28 dpc	8	0.553413	0.10903	0.95402	0.65545	0.70096	0.15205	0.57478	0.68947	0.36751	1.31604
3	28 dpc	8	0.78138	0.1693	0.80897	0.34816	1.10074	0.04554	0.52819	0.74678	0.29012	1.34725
3	28 dpc	8	1.10494	0.20249	0.96914	0.51463	0.36056	0.11263	0.76634	0.75966	0.51465	1.14184
3	28 dpc	8	1.26634	0.19911	1.02433	0.3361	1.10505	0.1035	0.57682	0.54863	0.23566	1.26393
3	28 dpc	10	0.951936	0.33142	0.74375	0.32296	0.85936	0.25949	0.63318	0.61348	0.33156	1.09737
3	28 dpc	10	1.09627	0.21121	0.75462	0.44742	0.44234	0.77355	0.79298	1.09431	0.54638	1.1195
3	28 dpc	10	1.057	0.37678	0.83294	0.48942	0.63518	0.3096	0.9426	1.1396	0.55726	1.08603
3	28 dpc	10	0.960606	0.41835	0.88969	1.12964	0.45427	0.25123	1.02467	0.89671	0.60109	0.99993
3	28 dpc	10	0.85837	0.73868	0.52158	0.53539	0.42141	0.24236	1.1571	0.77982	0.48173	1.25622
3	28 dpc	10	1.10491	0.28019	1.53408	0.76188	0.57217	0.09152	0.76653	0.7395	0.5264	1.06932
4	28 dpc	2	0.704364	0.7772	0.90226	0.64459	0.51581	0.40115	0.57519	0.64054	0.52013	1.16847
4	28 dpc	2	1.03947	0.30793	0.91324	0.26397	0.44236	0.30389	0.79734	0.92008	0.43396	1.31351
4	28 dpc	2	0.639566	0.23048	0.80705	0.83071	1.04048	0.53131	0.71904	1.18892	0.67798	1.06535
4	28 dpc	2	0.844837	0.30186	0.67597	0.96165	0.52672	0.65137	1.08285	1.17365	0.8361	1.2707
4	28 dpc	2	0.934572	0.27033	0.67579	0.41483	0.67633	0.19539	0.73157	0.95705	0.38373	0.80674
4	28 dpc	2	1.05928	0.23345	1.56981	0.74183	1.41583	0.14154	0.71736	0.81266	0.45728	1.34603
4	28 dpc	6	0.85868	0.92704	1.22547	1.54889	0.47946	1.54889	0.52207	0.45844	0.35769	1.38223
4	28 dpc	6	0.910889	0.20461	1.1024	0.80209	0.58456	0.20181	0.65286	0.3388	0.27592	1.06496
4	28 dpc	6	0.781235	0.70337	0.7039	0.42563	0.50689	0.42538	0.56493	0.55497	0.43811	1.33066
4	28 dpc	6	0.550912	0.44125	0.79969	0.738	0.58896	0.39437	0.98062	1.17	0.43883	1.14285
4	28 dpc	6	0.840503	0.18029	1.12747	0.13451	0.88292	0.03663	0.61124	0.74758	0.36259	1.31076
4	28 dpc	6	1.2515	0.4288	0.71972	0.86417	0.5804	0.71969	1.10041	1.20099	0.87252	1.24846
4	28 dpc	12	1.03484	0.23329	0.36625	0.13658	0.57175	0.23491	0.68802	0.55079	0.42521	0.67226
4	28 dpc	12	0.718878	0.20238	0.90196	0.69476	0.73925	0.21295	0.58548	0.43652	0.68153	1.1993
4	28 dpc	12	0.578857	0.1754	0.61124	0.244	0.3707	0.29513	0.69665	0.33635	0.56406	0.90102
4	28 dpc	12	0.852041	0.92449	0.65421	0.85797	0.82032	0.50472	0.89712	0.62311	0.70954	0.86327
4	28 dpc	12	0.739317	0.14087	0.28963	0.27142	0.99173	0.88747	0.79063	1.65322	0.48078	1.11518
